# Supplementary material for: Transcriptomic analysis of heteromorphic stamens in Cassia biscapsularis L
Source: Sci Rep. 2016 Aug 16;6:31600. doi: 10.1038/srep31600 (PMC4985808; doi:10.1038/srep31600)
Supplement: Supplementary Table S1 [file srep31600-s2.xls]

## Sheet: Sheet1
Supplementary Table S1. Pathway analysis of All-Unigene
No.	Pathway	All genes with pathway annotation (32739)	Pathway ID
1	Metabolic pathways	6945 (21.21%)	ko01100
2	Biosynthesis of secondary metabolites	3386 (10.34%)	ko01110
3	Plant-pathogen interaction	2018 (6.16%)	ko04626
4	Plant hormone signal transduction	1931 (5.9%)	ko04075
5	Spliceosome	1272 (3.89%)	ko03040
6	RNA transport	1119 (3.42%)	ko03013
7	Endocytosis	946 (2.89%)	ko04144
8	Glycerophospholipid metabolism	852 (2.6%)	ko00564
9	Starch and sucrose metabolism	822 (2.51%)	ko00500
10	Protein processing in endoplasmic reticulum	797 (2.43%)	ko04141
11	Purine metabolism	749 (2.29%)	ko00230
12	Ribosome biogenesis in eukaryotes	746 (2.28%)	ko03008
13	Pyrimidine metabolism	735 (2.25%)	ko00240
14	RNA degradation	716 (2.19%)	ko03018
15	mRNA surveillance pathway	690 (2.11%)	ko03015
16	Ubiquitin mediated proteolysis	643 (1.96%)	ko04120
17	Ribosome	599 (1.83%)	ko03010
18	Ether lipid metabolism	597 (1.82%)	ko00565
19	Phenylpropanoid biosynthesis	543 (1.66%)	ko00940
20	ABC transporters	465 (1.42%)	ko02010
21	RNA polymerase	416 (1.27%)	ko03020
22	Circadian rhythm - plant	412 (1.26%)	ko04712
23	Pentose and glucuronate interconversions	406 (1.24%)	ko00040
24	Oxidative phosphorylation	336 (1.03%)	ko00190
25	Amino sugar and nucleotide sugar metabolism	334 (1.02%)	ko00520
26	Homologous recombination	318 (0.97%)	ko03440
27	Phagosome	317 (0.97%)	ko04145
28	Zeatin biosynthesis	303 (0.93%)	ko00908
29	Phosphatidylinositol signaling system	303 (0.93%)	ko04070
30	Glycolysis / Gluconeogenesis	301 (0.92%)	ko00010
31	Peroxisome	300 (0.92%)	ko04146
32	Flavonoid biosynthesis	298 (0.91%)	ko00941
33	Terpenoid backbone biosynthesis	297 (0.91%)	ko00900
34	Carotenoid biosynthesis	288 (0.88%)	ko00906
35	Nucleotide excision repair	275 (0.84%)	ko03420
36	Inositol phosphate metabolism	270 (0.82%)	ko00562
37	Basal transcription factors	240 (0.73%)	ko03022
38	Stilbenoid, diarylheptanoid and gingerol biosynthesis	240 (0.73%)	ko00945
39	Pyruvate metabolism	233 (0.71%)	ko00620
40	Valine, leucine and isoleucine degradation	218 (0.67%)	ko00280
41	Arginine and proline metabolism	216 (0.66%)	ko00330
42	Galactose metabolism	216 (0.66%)	ko00052
43	Regulation of autophagy	210 (0.64%)	ko04140
44	Phenylalanine metabolism	206 (0.63%)	ko00360
45	Cyanoamino acid metabolism	206 (0.63%)	ko00460
46	Other glycan degradation	205 (0.63%)	ko00511
47	Cysteine and methionine metabolism	203 (0.62%)	ko00270
48	Glycerolipid metabolism	202 (0.62%)	ko00561
49	Ascorbate and aldarate metabolism	201 (0.61%)	ko00053
50	Flavone and flavonol biosynthesis	184 (0.56%)	ko00944
51	Propanoate metabolism	184 (0.56%)	ko00640
52	Glycine, serine and threonine metabolism	183 (0.56%)	ko00260
53	Glutathione metabolism	182 (0.56%)	ko00480
54	Limonene and pinene degradation	181 (0.55%)	ko00903
55	Mismatch repair	180 (0.55%)	ko03430
56	Base excision repair	179 (0.55%)	ko03410
57	Natural killer cell mediated cytotoxicity	175 (0.53%)	ko04650
58	DNA replication	164 (0.5%)	ko03030
59	N-Glycan biosynthesis	161 (0.49%)	ko00510
60	Fructose and mannose metabolism	156 (0.48%)	ko00051
61	Glycosylphosphatidylinositol(GPI)-anchor biosynthesis	151 (0.46%)	ko00563
62	alpha-Linolenic acid metabolism	149 (0.46%)	ko00592
63	Aminoacyl-tRNA biosynthesis	148 (0.45%)	ko00970
64	Alanine, aspartate and glutamate metabolism	147 (0.45%)	ko00250
65	Carbon fixation in photosynthetic organisms	146 (0.45%)	ko00710
66	Protein export	145 (0.44%)	ko03060
67	Tryptophan metabolism	141 (0.43%)	ko00380
68	Tyrosine metabolism	139 (0.42%)	ko00350
69	Porphyrin and chlorophyll metabolism	138 (0.42%)	ko00860
70	Steroid biosynthesis	138 (0.42%)	ko00100
71	Pentose phosphate pathway	135 (0.41%)	ko00030
72	Proteasome	134 (0.41%)	ko03050
73	Diterpenoid biosynthesis	133 (0.41%)	ko00904
74	SNARE interactions in vesicular transport	132 (0.4%)	ko04130
75	Fatty acid biosynthesis	131 (0.4%)	ko00061
76	Phenylalanine, tyrosine and tryptophan biosynthesis	130 (0.4%)	ko00400
77	Glyoxylate and dicarboxylate metabolism	129 (0.39%)	ko00630
78	beta-Alanine metabolism	129 (0.39%)	ko00410
79	Cutin, suberine and wax biosynthesis	127 (0.39%)	ko00073
80	Nitrogen metabolism	119 (0.36%)	ko00910
81	Ubiquinone and other terpenoid-quinone biosynthesis	119 (0.36%)	ko00130
82	Fatty acid metabolism	118 (0.36%)	ko00071
83	Citrate cycle (TCA cycle)	118 (0.36%)	ko00020
84	Sphingolipid metabolism	109 (0.33%)	ko00600
85	Pantothenate and CoA biosynthesis	108 (0.33%)	ko00770
86	Lysine degradation	99 (0.3%)	ko00310
87	Biosynthesis of unsaturated fatty acids	99 (0.3%)	ko01040
88	Photosynthesis	97 (0.3%)	ko00195
89	Valine, leucine and isoleucine biosynthesis	86 (0.26%)	ko00290
90	Fatty acid elongation	85 (0.26%)	ko00062
91	Riboflavin metabolism	81 (0.25%)	ko00740
92	Glucosinolate biosynthesis	80 (0.24%)	ko00966
93	Isoflavonoid biosynthesis	75 (0.23%)	ko00943
94	Glycosaminoglycan degradation	75 (0.23%)	ko00531
95	Linoleic acid metabolism	71 (0.22%)	ko00591
96	Butanoate metabolism	71 (0.22%)	ko00650
97	Sesquiterpenoid and triterpenoid biosynthesis	67 (0.2%)	ko00909
98	Nicotinate and nicotinamide metabolism	66 (0.2%)	ko00760
99	Lysine biosynthesis	65 (0.2%)	ko00300
100	Sulfur metabolism	65 (0.2%)	ko00920
101	Circadian rhythm - mammal	61 (0.19%)	ko04710
102	Histidine metabolism	61 (0.19%)	ko00340
103	Non-homologous end-joining	61 (0.19%)	ko03450
104	Tropane, piperidine and pyridine alkaloid biosynthesis	60 (0.18%)	ko00960
105	Glycosphingolipid biosynthesis - ganglio series	59 (0.18%)	ko00604
106	Other types of O-glycan biosynthesis	56 (0.17%)	ko00514
107	Vitamin B6 metabolism	56 (0.17%)	ko00750
108	One carbon pool by folate	54 (0.16%)	ko00670
109	Isoquinoline alkaloid biosynthesis	52 (0.16%)	ko00950
110	Folate biosynthesis	51 (0.16%)	ko00790
111	Benzoxazinoid biosynthesis	48 (0.15%)	ko00402
112	Selenocompound metabolism	43 (0.13%)	ko00450
113	Indole alkaloid biosynthesis	43 (0.13%)	ko00901
114	Brassinosteroid biosynthesis	42 (0.13%)	ko00905
115	Arachidonic acid metabolism	41 (0.13%)	ko00590
116	Photosynthesis - antenna proteins	37 (0.11%)	ko00196
117	Monoterpenoid biosynthesis	31 (0.09%)	ko00902
118	Sulfur relay system	31 (0.09%)	ko04122
119	Synthesis and degradation of ketone bodies	29 (0.09%)	ko00072
120	Thiamine metabolism	28 (0.09%)	ko00730
121	Taurine and hypotaurine metabolism	25 (0.08%)	ko00430
122	Glycosphingolipid biosynthesis - globo series	17 (0.05%)	ko00603
123	Lipoic acid metabolism	13 (0.04%)	ko00785
124	Biotin metabolism	12 (0.04%)	ko00780
125	C5-Branched dibasic acid metabolism	10 (0.03%)	ko00660
126	Anthocyanin biosynthesis	7 (0.02%)	ko00942
127	Betalain biosynthesis	4 (0.01%)	ko00965
128	Caffeine metabolism	3 (0.01%)	ko00232
