# Supplementary material for: Transcriptomic analysis of heteromorphic stamens in Cassia biscapsularis L
Source: Sci Rep. 2016 Aug 16;6:31600. doi: 10.1038/srep31600 (PMC4985808; doi:10.1038/srep31600)
Supplement: Supplementary Table S3 [file srep31600-s3.xls]

## Sheet: bHLH
Screening criteria: fold change > 2 between any two transcriptomes, and RPKM > 0.5 in any stamen types.
geneID	Cb-L_RPKM	Cb-S_RPKM	Cb-M_RPKM	Cb-St_RPKM	Nr-annotation
Unigene28276	2.3681	4.7797	1.2947	0	PREDICTED: transcription factor ABORTED MICROSPORES-like [Glycine max]
CL9028.Contig2	115.148	142.697	81.228	0.8307	PREDICTED: transcription factor ABORTED MICROSPORES-like [Glycine max]
CL5850.Contig1	113.97	79.5296	79.0482	0.7725	PREDICTED: transcription factor ABORTED MICROSPORES-like [Glycine max]
Unigene27110	9.8738	3.8456	4.2269	0.1234	PREDICTED: transcription factor DYSFUNCTIONAL TAPETUM 1-like [Glycine max]
CL10058.Contig1	3.0034	1.2985	2.4214	1.5278	PREDICTED: transcription factor bHLH149-like [Glycine max]
CL10852.Contig1	1.2749	2.7116	1.4593	0.0637	PREDICTED: transcription factor bHLH93-like [Glycine max]
CL10852.Contig2	1.636	0.4785	0.4759	0.433	PREDICTED: transcription factor bHLH93-like [Glycine max]
CL1215.Contig3	0.1805	0.1666	0.6905	0.6961	PREDICTED: transcription factor bHLH122-like [Glycine max]
CL2089.Contig2	0.2251	0.2238	0.0618	0.6415	PREDICTED: transcription factor bHLH130-like [Glycine max]
CL3189.Contig2	39.2602	16.4014	18.0483	0.4581	PREDICTED: transcription factor bHLH70-like [Glycine max]
CL3214.Contig1	1.4379	1.8895	2.5817	0	PREDICTED: LOW QUALITY PROTEIN: transcription factor bHLH89-like [Glycine max]
CL3214.Contig2	2.1494	1.3188	1.5452	0.0823	PREDICTED: LOW QUALITY PROTEIN: transcription factor bHLH89-like [Glycine max]
CL3214.Contig3	0.6288	0.8754	1.9174	0	PREDICTED: LOW QUALITY PROTEIN: transcription factor bHLH89-like [Glycine max]
CL3214.Contig4	4.1238	16.9886	11.0279	0	PREDICTED: LOW QUALITY PROTEIN: transcription factor bHLH89-like [Glycine max]
CL3259.Contig1	1.5306	0.7163	0.977	0.8103	PREDICTED: transcription factor bHLH74-like [Glycine max]
CL3259.Contig3	3.927	1.4989	1.9941	0.7497	PREDICTED: transcription factor bHLH74-like [Glycine max]
CL431.Contig2	0.4106	0.3267	0.2707	0.1971	PREDICTED: transcription factor bHLH66-like [Glycine max]
CL431.Contig3	0.3599	0.936	0.7415	0.4485	PREDICTED: transcription factor bHLH66-like [Glycine max]
CL4337.Contig1	3.0324	0.9312	3.7487	11.4114	Transcription factor bHLH143 [Medicago truncatula] >gi|355482295|gb|AES63498.1| Transcription factor bHLH143 [Medicago truncatula]
CL5800.Contig6	3.1306	1.2288	1.2221	0.8403	PREDICTED: transcription factor bHLH143-like [Glycine max]
CL7305.Contig2	5.7511	3.8462	4.7397	1.2028	PREDICTED: transcription factor bHLH96-like [Glycine max]
CL7710.Contig2	1.4267	0.7094	0.6532	0.642	bHLH transcription factor LjTT8 [Lotus japonicus]
CL8970.Contig2	0.2651	0.7908	0.0728	3.2603	putative basic helix-loop-helix protein BHLH2 [Lotus japonicus] >gi|388506732|gb|AFK41432.1| unknown [Lotus japonicus]
CL9227.Contig2	0.7269	0.737	1.7736	0.7568	Transcription factor bHLH79 [Medicago truncatula] >gi|355522607|gb|AET03061.1| Transcription factor bHLH79 [Medicago truncatula]
CL9347.Contig2	2.4563	1.1941	1.6644	3.5124	PREDICTED: transcription factor bHLH110-like [Vitis vinifera] >gi|302142540|emb|CBI19743.3| unnamed protein product [Vitis vinifera]
CL9559.Contig3	2.1865	1.9963	1.8547	0.046	PREDICTED: transcription factor bHLH113-like [Glycine max]
CL9932.Contig1	0.6056	0.2331	0.1932	0	PREDICTED: transcription factor bHLH96-like [Glycine max]
CL9932.Contig2	0.5847	0.7475	0.3556	0.0251	PREDICTED: transcription factor bHLH96-like [Glycine max]
CL9932.Contig3	1.6195	3.5317	0.7961	0.1279	PREDICTED: transcription factor bHLH96-like [Glycine max]
Unigene1262	1.6542	0.8225	0.8725	0.0893	PREDICTED: transcription factor bHLH135-like [Glycine max]
Unigene1263	1.1649	0.7496	0.9883	0.1233	PREDICTED: transcription factor bHLH135-like [Glycine max]
Unigene1381	33.9586	12.0761	17.7808	2.4559	PREDICTED: transcription factor bHLH106-like [Glycine max]
Unigene14397	46.623	33.883	22.224	6.6155	PREDICTED: transcription factor bHLH70-like [Vitis vinifera]
Unigene14469	147.974	229.441	112.233	1.2576	PREDICTED: LOW QUALITY PROTEIN: transcription factor bHLH89-like [Glycine max]
Unigene14470	11.4981	6.2445	4.0272	0	Transcription factor bHLH91 [Medicago truncatula] >gi|355504241|gb|AES85444.1| Transcription factor bHLH91 [Medicago truncatula]
Unigene16090	3.9761	4.5469	2.8399	1.7296	PREDICTED: transcription factor bHLH140-like [Glycine max]
Unigene18112	38.0289	37.4035	22.1518	2.4041	PREDICTED: transcription factor bHLH93-like [Glycine max]
Unigene18811	28.5311	21.561	15.9064	6.2197	PREDICTED: transcription factor bHLH70-like [Glycine max]
Unigene19079	3.0827	2.7589	1.9308	0.8878	putative basic helix-loop-helix protein BHLH25 [Lotus japonicus]
Unigene1946	38.9667	48.3872	47.4303	1.0125	Transcription factor bHLH91 [Medicago truncatula] >gi|355504241|gb|AES85444.1| Transcription factor bHLH91 [Medicago truncatula]
Unigene19842	12.6766	7.6034	11.9396	0.6338	PREDICTED: transcription factor bHLH91-like [Glycine max]
Unigene20034	20.0048	18.7978	15.6698	0.2643	Transcription factor bHLH91 [Medicago truncatula] >gi|355504241|gb|AES85444.1| Transcription factor bHLH91 [Medicago truncatula]
Unigene20881	2.3568	0.6114	2.0268	0	putative basic helix-loop-helix protein BHLH13 [Lotus japonicus]
Unigene23954	2.7334	1.6574	1.5933	0	PREDICTED: transcription factor bHLH36-like [Glycine max]
Unigene25547	5.1761	1.306	4.9025	11.8197	PREDICTED: transcription factor bHLH143-like [Glycine max]
Unigene26093	8.6292	3.8784	2.5312	3.4223	PREDICTED: transcription factor bHLH110-like [Vitis vinifera] >gi|302142540|emb|CBI19743.3| unnamed protein product [Vitis vinifera]
Unigene26347	33.2741	14.7057	20.4607	8.6598	PREDICTED: transcription factor bHLH135-like [Glycine max]
Unigene27136	76.2258	66.0295	50.4024	0.1436	PREDICTED: transcription factor bHLH91-like [Vitis vinifera]
Unigene27900	6.0926	3.6236	3.9565	2.9671	PREDICTED: transcription factor bHLH68-like [Glycine max]
Unigene30595	12.5488	15.4884	13.408	0.227	PREDICTED: transcription factor bHLH36-like [Glycine max]
Unigene31092	1.6113	0.9276	0.8387	0	PREDICTED: transcription factor bHLH118-like [Glycine max]
Unigene31813	11.1702	10.039	10.96	4.1941	PREDICTED: transcription factor bHLH140-like [Glycine max]
Unigene32276	31.9092	33.8907	17.9682	5.2213	PREDICTED: transcription factor bHLH48-like [Glycine max]
Unigene32293	11.0384	5.2521	16.3465	5.4202	putative basic helix-loop-helix protein BHLH25 [Lotus japonicus]
Unigene33621	2.2762	0.7415	2.2316	13.5977	PREDICTED: transcription factor bHLH135-like [Glycine max]
Unigene39019	0.9122	0.5252	2.6115	0.3025	PREDICTED: putative transcription factor bHLH041-like [Glycine max]
Unigene39042	0.3892	0.001	0.4009	0.2627	bHLH transcription factor [Lotus japonicus]
Unigene40117	0.1942	0.1931	0.72	0	PREDICTED: transcription factor bHLH110-like [Glycine max]
Unigene4076	2.9127	2.5186	2.3657	0.1646	PREDICTED: transcription factor bHLH96-like [Glycine max]
Unigene4277	11.5195	5.8738	4.066	4.8883	PREDICTED: transcription factor bHLH110-like [Vitis vinifera] >gi|302142540|emb|CBI19743.3| unnamed protein product [Vitis vinifera]
Unigene4922	6.1697	6.4036	5.1164	1.1799	PREDICTED: transcription factor bHLH96-like [Glycine max]
Unigene6383	2.865	2.3462	2.5926	0.9606	PREDICTED: transcription factor bHLH93-like [Glycine max]
Unigene6480	3.0386	1.9229	1.4798	0.5283	PREDICTED: transcription factor bHLH30-like [Glycine max]
Unigene6826	1.5455	11.0324	0	0	BHLH transcription factor [Medicago truncatula] >gi|355512828|gb|AES94451.1| BHLH transcription factor [Medicago truncatula]
Unigene7199	7.1258	9.2235	11.9092	0.1075	Transcription factor bHLH36 [Medicago truncatula] >gi|355508524|gb|AES89666.1| Transcription factor bHLH36 [Medicago truncatula]

## Sheet: MADS
Screening criteria: fold change > 2 between any two transcriptomes, and RPKM > 0.5 in any stamen types.
geneID	Cb-L_RPKM	Cb-S_RPKM	Cb-M_RPKM	Cb-St_RPKM	Nr-annotation
Unigene16185	6.3854	3.1748	5.3215	3.3899	MADS box protein AP1a [Lotus japonicus]
CL6946.Contig3	1.964	1.163	1.7641	0.5164	MADS box protein SEP3 [Lotus japonicus]
CL8328.Contig1	1.218	0.4176	0.4846	0.9828	MADS9, AGL24 mads-box transcription factor [Populus trichocarpa] >gi|222842819|gb|EEE80366.1| MADS9, AGL24 mads-box transcription factor [Populus trichocarpa]
Unigene1344	40.08	28.5678	28.3296	16.3349	MADS-box protein SVP-like [Glycine max] >gi|166014267|gb|ABY78023.1| short vegetative phase-like protein [Glycine max]
CL11167.Contig1	1.724	1.9908	2.0166	0.4504	MADS-box protein, partial [Acacia mangium]
Unigene9473	3.1029	1.7142	0.7956	0	MADS-box transcription factor [Medicago truncatula] >gi|355481793|gb|AES62996.1| MADS-box transcription factor [Medicago truncatula]
CL7622.Contig1	3.685	3.8745	3.7527	0.3802	MADS-box transcription factor [Medicago truncatula] >gi|355493191|gb|AES74394.1| MADS-box transcription factor [Medicago truncatula]
CL7622.Contig2	4.7255	5.2392	4.4316	2.1264	MADS-box transcription factor [Medicago truncatula] >gi|355493191|gb|AES74394.1| MADS-box transcription factor [Medicago truncatula]
Unigene11683	3.8511	4.8776	4.0424	1.2769	MADS-box transcription factor [Medicago truncatula] >gi|355493191|gb|AES74394.1| MADS-box transcription factor [Medicago truncatula]
Unigene5847	3.9395	3.5566	3.8874	1.1196	MADS-box transcription factor [Medicago truncatula] >gi|355523786|gb|AET04240.1| MADS-box transcription factor [Medicago truncatula]
CL9232.Contig1	9.3908	7.192	18.2221	37.7524	MADS-box transcription factor TM6 [Medicago sativa]
CL9232.Contig2	53.1562	31.3301	58.3134	83.6192	MADS-box transcription factor TM6 [Medicago sativa]
CL4422.Contig2	40.4757	52.3062	67.8044	16.1699	PREDICTED: agamous-like MADS-box protein AGL18-like [Glycine max]
Unigene5870	11.4462	8.594	10.004	1.514	PREDICTED: agamous-like MADS-box protein AGL62-like [Glycine max]
Unigene6910	0.967	0.7479	0.974	0	PREDICTED: agamous-like MADS-box protein AGL80 [Vitis vinifera]
Unigene18500	4.6577	1.7991	2.0938	1.2471	PREDICTED: agamous-like MADS-box protein AGL80 [Vitis vinifera] >gi|296089853|emb|CBI39672.3| unnamed protein product [Vitis vinifera]
Unigene30337	4.5687	4.6313	1.4988	0.5589	PREDICTED: agamous-like MADS-box protein AGL80-like [Glycine max]
CL7627.Contig2	0.1979	0.1124	0.233	0.5851	PREDICTED: MADS-box protein SOC1-like [Glycine max]
Unigene28993	3.2335	1.4163	1.4276	1.2125	PREDICTED: MADS-box transcription factor 17-like [Glycine max]
CL5229.Contig3	1.3081	0.3423	0.4965	0	PREDICTED: MADS-box transcription factor 1-like, partial [Glycine max]
CL2807.Contig1	7.0731	4.4474	6.1471	3.4464	PREDICTED: MADS-box transcription factor 3-like [Glycine max]
CL4860.Contig1	11.0669	11.8035	13.0262	1.6203	PREDICTED: MADS-box transcription factor 3-like [Glycine max]

## Sheet: CYC
Screening criteria: fold change > 2 between any two transcriptomes, and RPKM > 0.5 in any stamen types.
geneID	Cb-L_RPKM	Cb-S_RPKM	Cb-M_RPKM	Cb-St_RPKM	Nr-annotation
Unigene23017	0.2829	10.5947	9.4216	39.2666	CYC1 [Lotus japonicus]
